# Supplementary material for: Association between gonadal hormones and osteoporosis in schizophrenia patients undergoing risperidone monotherapy: a cross-sectional study
Source: PeerJ. 2021 Apr 27;9:e11332. doi: 10.7717/peerj.11332 (PMC8086585; doi:10.7717/peerj.11332)
Supplement: Supplemental Information 1 — BMI, body mass index; BMD, bone mass density; E2, Estradiol; T, Testosterone; P, Progesterone; PRL, prolactin; FSH, Follicle-stimulating hormone; LH, luteinizing hormone. [file peerj-09-11332-s001.xlsx]

## Sheet: Sheet1
no.	patients_control	sex	height	weight	age	total disease courses	smoking	drinking	risperidone	estradiol	testosterone	progesterone	prolactin	FSH	LH	BMD（bone mineral density）	Osteoporosis
00022414	1	1	165	72	65	38	0	0	6	28.35	18.26	0.527	30.85	15.52	17.39	0.335	0
00061450	1	1	163	65	40	18	0	0	5	29.79	20.81	1	51.17	5.4	6.9	0.338	0
00023187	1	1	150	70	39	16	0	0	6	38.35	3.95324	0.159	37.89	6.38	7.64	0.34	0
00031275	1	1	157	62	51	25	0	0	2	38.35	19.76	0.279	28.51	3.92878	11.38	0.34	0
00010818	1	1	158	72	61	30	0	0	5	38.35	10.23	0.593	37.79	5.98	14.16	0.346	0
00058401	1	1	150	50	57	31	0	0	9	37	16.35	0.778	43.54	3.28	11.87	0.348	0
00033355	1	1	156	59	43	19	0	1	6	38.2	15.78	1.09	36.24	1.95	8.93	0.352	0
00059894	1	1	160	62	26	4	0	0	7	38.35	18.07	1.23	35.23	3.31	8.74	0.356	0
00057276	1	1	150	59	56	29	0	0	3	36.62	13.75	0.643	39.07	13.2	9.06	0.357	0
00025276	1	1	150	44	48	20	0	0	6	30.88	12.78	0.666	75.71	4.39573	13.82	0.365	0
00053773	1	1	152	58	56	25	0	0	6	36.62	12.84	0.596	34.67	3.8142	10.88	0.365	0
00060784	1	1	150	60	33	11	0	0	7	35.14	1.97252	0.353	64.76	6.30283	8.62	0.366	0
00050457	1	1	147	66	37	13	0	0	4	35.32	3.66278	1.857	26.76	4.17	5.53	0.373	0
00021092	1	1	158	75	38	12	0	0	7	30.57	2.58501	0.637	32.44	7.46	14.68	0.375	0
00040859	1	1	169	69	32	10	0	0	3	36	3.79308	0.593	35.7	3.64	8.29	0.376	0
00011554	1	1	160	50	54	23	0	0	6	36.62	15.83	0.253	87.49	6.88812	13.62	0.378	0
00057909	1	1	160	53	49	27	0	0	4	38.35	2.82266	1.03	32.56	3.87982	15.08	0.379	0
00022323	1	1	153	70	44	19	0	0	3	38.6	3.256	1.68	37.4	7.31	4.62	0.38	0
00027561	1	1	157	62	65	33	0	0	4	38.79	8.997	0.159	31.69	5.93647	12.42	0.383	0
00052400	1	1	154	60	57	29	0	0	4	40.72	2.70896	1.18	32.57	4.23733	12.67	0.383	0
00032404	1	1	155	72	43	9	0	0	1	42.11	10.61	1.32	37.82	5.09528	4.07	0.385	0
00058847	1	1	159	67	50	21	0	1	5	40.72	12.15	1.62	48.16	3.32277	13.58	0.385	0
00053178	1	1	158	41	27	3	0	0	3	42.11	2.58512	1.46	30.33	3.61566	6.03	0.388	0
00043879	1	1	155	55	23	3	0	0	5	40.72	2.27577	0.743	33.25	5.55	11.43	0.39	0
00030469	1	1	158	54	48	20	0	0	5	42.38	2.88812	0.82	32.38	2.81	2.78	0.391	0
00054366	1	1	171	71	25	4	0	0	2	40.72	3.95324	1.28	32.94	5.92	8.85	0.391	0
00057672	1	1	152	80	53	27	0	0	6	43.08	2.32889	0.324	26.58	4.64998	11.91	0.392	0
00033422	1	1	161	54	45	14	0	0	6	38.79	2.83197	1.4	28.97	5.10121	3.81	0.393	0
00061014	1	1	160	65	26	9	0	0	3	42.11	2.37749	1.412	34.07	4.67298	12.28	0.394	0
00061339	1	1	157	46	42	15	0	0	7	39	4.94184	0.401	39.22	3.92878	7.51	0.394	0
00023670	1	1	156	61	54	27	0	0	8	42.38	2.33676	0.229	30.64	4.64667	16.91	0.395	0
00035398	1	1	150	54	38	7	0	0	5	38.79	2.14298	0.714	32.61	5.2	6.3	0.396	0
00017813	1	1	164	54	56	29	0	0	4	40.4	4.25703	0.536	57.93	3.43932	13.48	0.397	0
00062416	1	1	159	51	50	22	0	0	6	43.08	3.48429	1.31	36.93	5.93534	21.96	0.397	0
00028024	1	1	157	65	58	29	1	1	4	43.08	3.50987	0.34	50.3	3.6153	15.45	0.399	0
00018915	1	1	157	60	49	20	0	0	5	43.08	8.912	1.05	64.48	3.76	5.88	0.401	0
00022176	1	1	160	93	43	19	0	0	8	43.7	1.313	0.473	39.25	8.71576	4.05	0.404	0
00000712	1	1	160	67	40	14	0	0	6	43.7	2.85194	0.641	97.97	6.15	8.18	0.405	0
00058775	1	1	156	82	44	23	0	0	5	48.19	13.14	0.415	70.7	5.53	7.93	0.405	0
00033617	1	1	156	89	38	9	0	0	5	48.35	11.93	1.3	51.1	4.01	2.04	0.407	0
00048685	1	1	156	62	53	30	0	0	4	48.3	3.30873	0.798	66.63	5.95	10.1	0.407	0
00059346	1	1	158	48	41	18	0	0	5	48.3	2.82943	1.203	31.9	5.31	3.69	0.408	0
00057409	1	1	156	55	51	28	0	0	4	48.32	4.22587	0.601	32.95	3.07472	16.82	0.409	0
00032339	1	1	157	52	56	29	0	0	10	48.32	2.33447	0.415	43.17	3.39251	17.81	0.411	0
00056383	1	1	160	55	40	18	0	0	5	46.25	2.97252	0.196	39.8	5.62	10.94	0.414	0
00028817	1	1	152	51	43	19	0	0	4	46.25	15.29	0.435	36.41	3.39251	4.71	0.416	0
00023194	1	1	161	56	48	21	0	0	2	48.19	3.84306	2.7	30.95	5.9732	13.64	0.417	0
00010185	1	1	150	57	45	19	0	0	7	43.7	3.34551	1.12	37.87	7.34	4.16	0.42	0
00022145	1	1	154	72	54	28	1	1	10	45.21	2.86332	0.533	21.64	2.96077	21.75	0.421	0
00046365	1	1	156	64	39	12	0	0	8	48.3	2.33676	0.581	70.2	3.20302	4.87	0.425	0
00010937	1	1	158	55	56	29	0	1	7	45.35	2.32889	0.667	35.64	4.72831	15.73	0.426	0
00023377	1	1	157	49	51	21	0	1	4	45.4	15.06	1.01	39.89	3.39251	7.6	0.426	0
00046960	1	1	160	68	48	21	0	0	8	48.32	2.66446	0.345	26.6	4.19213	8.47	0.432	0
00062470	1	1	158	59	41	17	0	0	4	45.4	1.4	0.637	35.01	3.07472	10.62	0.433	0
00024889	1	1	156	46	38	11	0	0	5	48.32	3.66446	0.149	92.16	5.17	5.83	0.434	0
00025474	1	1	157	51	49	22	0	0	9	43.7	9.81	0.647	81.74	9.75	7.41	0.434	0
00040541	1	1	160	72	28	5	0	0	4	48.35	13.06	0.721	90.49	4.58	9.75	0.435	0
00041055	1	1	151	58	52	30	0	0	10	48.61	3.05	0.579	37.78	9.42	6.6	0.437	0
00048816	1	1	162	70	45	19	0	0	9	48.35	3.85194	0.684	38.01	10.2	9.31	0.437	0
00040465	1	1	150	70	35	10	0	0	3	49	2.66446	1.428	78.22	3.96	3.39	0.438	0
00023201	1	1	152	75	30	5	0	0	3	49	13.63	1.85	82.96	3.72	10.06	0.439	0
00059967	1	0	162	65	74	48	0	0	4	60.62	11.05	0.159	46.05	4.64667	4.40954	0.44	0
00060473	1	0	177	57	38	20	0	0	3	58.88	14.31	0.753	76.06	15.83	4.76362	0.44	0
00062256	1	1	170	59	38	11	0	0	5	60.42	3.62	1.501	31.41	9.83	4.35	0.441	0
00033955	1	1	157	63	49	22	0	0	3	63.93	2.82266	2.56	31.69	12.17	7.34	0.442	0
00025988	1	0	169	60	37	18	0	0	3	66.91	16.2	0.273	28.66	3.02114	4.64998	0.444	0
00051899	1	0	173	83	54	31	0	0	5	58.35	11.54	0.805	32.51	15.64	3.28153	0.444	0
00000345	1	0	178	90	46	24	1	0	3	58.88	15.92	0.159	39.45	3.49332	5.5575	0.445	0
00048191	1	0	164	53	55	30	0	0	4	68.35	17.96	0.71	34.94	4.10306	6.27577	0.445	0
00042844	1	0	175	75	33	12	0	0	5	69.3	10.6	1.51	42.44	5.96077	5.58512	0.447	0
00050497	1	1	152	49	47	23	0	0	4	60.42	16.45	1.705	57.5	4.6	3.09	0.447	0
00049972	1	0	165	54	37	16	0	0	4	56.71	12.26	0.336	80.59	4.67298	5.82027	0.449	0
00062268	1	0	173	91	29	9	0	0	3	60.62	10.6	0.518	32.28	3.20302	4.33676	0.45	0
00021130	1	1	160	63	46	22	0	0	9	61.96	3.046	0.159	40.79	9.99	4.88	0.451	0
00041447	1	1	154	63	56	32	1	1	10	61.96	2.109	0.635	38.17	14.28	18.82	0.452	0
00035416	1	1	165	80	56	30	0	0	2	63.36	17.71	0.538	80.42	4.19213	14.88	0.453	0
00035950	1	1	157	51	35	9	0	0	3	63.36	2.15	2.04	28.51	5.31	7.73	0.453	0
00036763	1	0	151	54	57	30	1	1	4	62.47	3.106	0.64	33.26	3.68	4.84306	0.453	0
00017215	1	0	168	61	56	32	0	0	4	56.71	20.25	0.283	32.73	4.07193	3.66278	0.454	0
00025830	1	0	168	84	60	30	0	0	3	66.91	9.997	0.159	39.01	10.76	5.34551	0.455	0
00027417	1	0	162	62	51	30	0	0	3	56.11	17.43	0.429	33.12	14.35	6.32889	0.455	0
00048029	1	1	163	60	56	34	0	0	10	64.4	10.74	0.371	65.5	12.31	6.78	0.455	0
00061937	1	1	158	52	39	12	0	0	5	67.35	7.912	1.96	24.49	5.57	18.95	0.455	0
00054082	1	0	153	62	61	40	0	0	3	67.41	13.97	0.279	31.49	4.48	7.95324	0.457	0
00000616	1	0	168	56	46	23	0	0	5	67.41	13.15	1	95.67	13.02	3.02678	0.458	0
00041839	1	1	155	62	37	11	0	0	5	67.41	3.064	0.855	30.62	5.06	8.62	0.459	0
00041938	1	0	168	60	33	13	0	0	4	52.1	14.43	0.527	36.57	4.72831	6.74786	0.461	0
00017812	1	0	175	55	42	20	0	0	5	56.11	19.27	0.159	35.5	5.06604	10.8633	0.462	0
00030981	1	0	170	69	57	32	0	0	5	74.94	3.148	0.778	30.44	5.13774	4.97682	0.462	0
00024339	1	0	172	85	48	22	0	0	3	75	6.06	0.593	60.71	3.1945	4.42314	0.463	0
00027147	1	0	172	55	54	30	0	0	3	75	16.9	1.09	45.47	3.01128	4.98349	0.463	0
00056227	1	1	163	54	31	10	0	0	7	79.22	2.148	0.999	33.06	7.35	5.84	0.463	0
00061661	1	1	158	52	38	15	0	0	9	79.22	2.256	1.02	38.52	9.33	6.65	0.465	0
00024477	1	1	150	58	37	11	0	0	6	80.13	10.997	0.545	38.56	4.66	11.52	0.466	0
00055596	1	1	156	43	35	12	0	0	4	79.75	2.229	0.789	64.9	6.55	8.91	0.466	0
00035586	1	1	150	56	52	26	0	0	5	80.13	2.313	0.228	39.36	5.08	2.98	0.467	0
00021698	1	1	161	81	51	25	0	0	8	80.35	2.4017	0.366	32.08	8.55	4.46	0.468	0
00017695	1	0	166	48	53	29	1	1	5	84.04	16.31	0.6	37.1	6.6792	5.03697	0.469	0
00017695	1	0	165	50	53	29	0	0	4	100.1	21.53	0.7	38.2	5.13774	6.33785	0.469	0
00058470	1	0	163	65	23	4	0	1	6	80.35	22.29	1	37.81	4.32524	4.41484	0.469	0
00029226	1	0	160	56	27	6	0	0	3	90.88	18.34	0.643	62.4	3.43932	3.5479	0.471	0
00029917	1	0	167	91	32	10	0	0	8	92.54	10.45	1.2	44.64	8.80626	3.59516	0.474	0
00032983	1	0	168	69	61	40	1	1	3	104.4	19.55	0.5	33.48	4.42886	8.62596	0.475	0
00039386	1	0	172	92	46	22	0	0	5	107.1	17.07	0.9	45.91	5.92747	8.20721	0.476	0
00037524	1	0	173	64	37	16	0	0	3	88.35	6.96	0.324	67.63	3.02289	6.36881	0.48	0
00027125	1	0	162	64	50	27	0	0	3	88.35	12.7	0.401	36.44	4.0415	5.13948	0.481	0
00038112	1	0	175	70	51	28	0	0	8	108.35	12.5	0.8	46.14	12.68	5.7182	0.481	0
00054155	1	1	165	60	39	12	0	0	9	108.6	2.33557	1.52	37.62	9.11	9.37	0.482	0
00041676	1	0	166	87	36	12	0	0	4	92.94	8.6	0.229	52.14	4.32524	6.91369	0.486	0
00050789	1	0	170	80	53	29	0	1	3	96.68	20	0.82	30.97	3.43932	5.17266	0.487	0
00061980	1	0	178	65	27	7	1	1	3	94.6	9.36	0.743	49.74	3.65	7.97778	0.487	0
00027239	1	0	175	71	49	22	0	0	6	96.68	13.86	0.714	32.96	6.93534	6.57679	0.492	0
00024831	1	1	154	49	37	15	0	0	7	98.35	2.30152	1.14	66.63	7.43	5.15	0.493	0
00030829	1	1	163	87	55	32	0	0	9	99.29	12.92	0.159	31.36	3.15421	17.39	0.493	0
00035132	1	1	161	64	49	26	0	0	7	87.26	2.28676	0.935	92.83	9.16	5.2	0.493	0
00046830	1	0	165	67	56	33	0	0	3	99.29	2.22968	0.34	35.48	7.94	5.80017	0.493	0
00058656	1	0	173	60	51	24	0	0	3	100.35	19.82	1.05	38.05	3.57694	7.27518	0.496	0
00021521	1	0	154	78	54	30	0	0	4	100.35	16.17	0.798	71.23	4.10586	6.12492	0.499	0
00054131	1	0	157	56	43	20	0	0	4	100.8	14.42	0.415	37.71	4.79443	6.76447	0.502	0
00054225	1	0	170	63	47	24	0	0	3	100.8	4.42314	0.536	51.3	3.76	5.1598	0.503	0
00057882	1	0	166.5	57	30	4	0	0	3	100.88	2.69351	0.714	35.89	3.22192	5.28676	0.506	0
00044827	1	0	155	64	41	17	0	0	4	101.3	17.28	0.82	34.62	4.23	6.33557	0.507	0
00029933	1	0	165	87	56	30	0	0	3	101.3	5.78	0.34	32.58	3.64069	8.852	0.508	0
00061518	1	0	159	45	40	15	1	1	5	85.35	19.75	0.743	61.01	5.66163	4.54426	0.509	0
00057159	1	1	161	87	33	12	0	0	6	106.7	2.22948	0.307	34.98	6.81	4.68	0.51	0
00024904	1	0	181	82	51	21	0	0	4	87.26	11.68	1.05	58.74	4.29862	5.97252	0.511	0
00059845	1	0	166	74	53	25	1	1	3	107.5	18.35	0.536	72.16	3.66292	4.03434	0.513	0
00041565	1	1	156	81	40	20	0	0	4	108.1	2.22391	0.726	33.18	4.24	5.45	0.514	0
00043906	1	1	165	84	41	21	0	0	5	108.2	2.1719	0.248	43.29	5	9.04	0.514	0
00020318	1	0	168	60	36	15	1	1	4	84.95	9.8	0.281	42.63	3.71059	6.22	0.515	0
00024470	1	0	169	77	40	13	1	1	3	84.95	5.38	0.281	59.07	4.93578	4.01304	0.515	0
00019677	1	0	167	56	43	20	0	0	3	108.6	14.82	0.581	35.89	3.91457	16.0475	0.519	0
00019296	1	1	161	63	52	31	0	0	4	109	2.12492	0.286	35.77	13.6	15.54	0.521	0
00020664	1	0	173	84	46	21	0	0	3	112	2.58512	1.01	37.48	4.14298	11.7897	0.522	0
00024151	1	0	175	83	36	17	0	0	3	120.1	2.30283	0.667	39.53	3.54659	13.1523	0.522	0
00050195	1	0	170	83	38	8	0	1	4	111.6	3.106	0.579	34.19	3.65224	10.2246	0.522	0
00017314	1	0	173	75	34	9	0	0	5	114.7	2.74786	0.637	58.48	5.33447	16.8134	0.523	0
00000456	1	1	165	85	44	21	0	0	5	194.6	3.02678	1.705	58.79	3.72544	2.21	0.524	0
00028508	1	0	168	65	34	14	1	1	3	129.17	2.10665	0.345	36.11	5.38	20.3927	0.524	0
00030745	1	1	160	64	38	18	0	0	5	121.88	2.08837	0.264	48.1	5.4	7.42	0.524	0
00010957	1	0	173	90	38	9	1	0	3	118.35	8.36	0.647	53.36	3.02233	15.0316	0.525	0
00018860	1	0	170	70	35	12	1	0	4	118.35	8.67	0.149	32.23	4.51594	15.1298	0.526	0
00001240	1	0	165	74	62	26	0	0	3	120.03	5.997	0.684	43.89	3.64936	8.49133	0.527	0
00023661	1	0	158	67	61	30	1	1	5	116.9	3.109	0.533	37.64	5.68721	15.0729	0.527	0
00030773	1	0	170	70	45	23	0	0	4	120.87	2.064	0.798	35.45	4.40954	16.7633	0.528	0
00036191	1	0	170	60	41	17	0	0	4	121.35	14.53	1.12	40.25	4.50979	12.5424	0.528	0
00036410	1	1	162	65	52	31	0	0	2	195.3	2.02704	0.159	31.41	12.78	12.6	0.529	0
00019271	1	1	158	67	49	26	0	0	6	195.8	3.97325	1.09	46.39	6.49	4.87	0.531	0
00062397	1	1	158	44	36	14	0	0	9	118.1	2.04527	1.52	27.62	9.11	9.37	0.532	0
00054866	1	0	163	53	51	29	1	1	4	123.88	9.1	0.721	96.84	15.01	14.6446	0.534	0
00044217	1	0	175	75	29	7	1	0	5	125.5	20.56	0.82	30.38	6.26	9.31695	0.535	0
00052822	1	0	171	70	35	9	0	0	4	126.4	15.29	0.714	31.71	7.15	9.43803	0.536	0
00024430	1	0	171	80	62	22	1	1	3	128.02	18.35	0.743	32.03	3.41	18.3495	0.537	0
00029999	1	0	169	57	37	17	0	0	4	128.33	9.29	0.415	52.34	17.73	15.1202	0.539	0
00035138	1	0	162	60	52	30	0	0	4	113.5	19.46	1.05	34.14	4.10306	11.8506	0.542	0
00022965	1	0	170	88	43	22	0	0	3	129.23	3.15	0.34	34.17	3.49332	10.0789	0.546	0
00028075	1	0	185	73	57	30	0	0	4	130.57	13.33	0.581	36.37	4.07193	12.4338	0.546	0
00056549	1	0	163	77	33	3	0	0	4	129.59	14.27	0.533	23.74	3.3262	7.97778	0.546	0
00050728	1	0	176	70	41	11	0	0	2	134.6	14.01	0.536	34.99	12.15	12.4352	0.548	0
00057508	1	0	160	71	52	29	0	0	3	138.35	12	0.281	38.46	8.38	13.4088	0.548	0
00023716	1	0	173	81	52	14	0	0	4	139.3	16.53	1.12	35.66	16.82	6.57679	0.549	0
00061943	1	0	172	73	35	4	1	0	3	140.17	7.47	1.01	32.15	13.34	13.4179	0.55	0
00038246	1	0	172	68	44	4	1	1	4	167.4	16.71	0.667	37.35	8.75	5.17266	0.551	0
00029083	1	0	165	87	29	9	0	0	3	152.8	15.76	0.281	30.24	15.3	17.7006	0.552	0
00062387	1	0	165	70	40	14	0	1	3	167.5	14.66	0.684	31.36	3.38902	7.27518	0.553	0
00028891	1	0	167	75	48	25	0	0	3	142.3	15.18	0.637	30.03	3.67	4.07	0.554	0
00051964	1	0	163	71	39	15	0	0	3	145.7	6.35	0.345	56.38	3.39251	5.80017	0.555	0
00010434	1	0	171	74	35	9	1	1	3	150.3	16.45	0.911	36.73	4.19213	3.1598	0.556	0
00010434	1	0	175	85	35	11	1	1	6	152.1	2.82266	0.952	46.73	15.65	6.12492	0.556	0
00030535	1	0	177	76	40	14	1	1	3	141.5	3.66446	0.305	36.91	15.29	4.76447	0.557	0
00051930	1	1	158	53	26	4	0	0	7	162.8	3.2	1.19	37.47	3.09	8.28	0.558	0
00030000	1	0	162	77	50	15	0	1	5	140.4	2.85194	0.363	36.75	12.52	6.54426	0.563	0
00001281	1	0	176	87	50	24	1	0	4	167.42	3.66446	0.452	81.19	14.79	4.28676	0.566	0
00060512	1	0	170	65	36	10	0	1	5	142.18	2.85194	0.306	32.45	15.71	4.62	0.577	0
00040921	1	0	170	86	50	25	0	0	3	169.9	2.82266	0.623	36.53	5.10121	8.33557	0.579	0
00026703	1	0	162	57	50	23	0	0	3	172.5	3.82266	0.883	34.94	7.88	13.62	0.58	0
00041187	1	0	173	55	46	14	1	1	4	175.1	9.52	0.273	53.15	17.55	15.08	0.586	0
00050286	1	0	173	87	41	15	1	1	4	176.5	8.35	0.159	30.68	15.14	12.42	0.587	0
00044496	1	0	165	76	48	22	0	0	5	178.8	6.76	0.753	37.34	16.98	5.07	0.598	0
00058721	1	0	166	70	47	23	1	1	3	178.8	20.32	0.159	42.08	13.12	13.58	0.603	0
00028997	1	0	169	75	57	31	0	1	4	179	14.91	0.71	31.02	16.07	6.03	0.61	0
00033172	1	0	162	62	38	11	0	0	3	179.3	12.06	1.51	43.53	15.56	7.51	0.613	0
00045047	1	0	161	67	43	20	0	1	6	185.1	9.16	0.946	35.31	17.06	8.63	0.619	0
00017649	1	0	170	75	47	21	1	0	4	188.7	15.05	0.593	36.05	4.93932	11.43	0.62	0
00023666	1	0	174	64	62	20	0	1	6	189.9	7.04	0.778	95.5	6.70896	6.3	0.641	0
00038153	1	0	168	68	40	12	0	0	4	121.6	18.07	1.09	28.17	4.42886	6.78	0.652	0
00035536	1	1	150	50	45	24	0	0	8	115.6	2.93433	0.159	33.17	8.34	7.18	0.723	0
00018724	1	0	160	59	42	16	0	0	6	123.76	16.12	0.643	95.62	6.92747	8.85	0.821	0
00044190	1	0	168	76	34	9	0	1	3	198.7	8.41	0.305	47.03	3.02289	5.81	0.84	0
00062379	1	1	148	40	77	47	0	1	2	79	13.59	0.911	69.98	12.5	14.91	0.112	1
00054355	1	1	160	58	53	29	0	1	5	84.95	2.49	0.952	71.52	5.67	6.01	0.238	1
00046766	1	1	145	43	64	37	0	0	5	43.08	2.06	0.305	104.57	13.75	12.15	0.24	1
00046093	1	1	158	69	44	14	0	0	6	105.87	2.79	0.363	82.89	6.06	4.57	0.249	1
00055038	1	1	155	49	64	35	0	0	5	36.67	13.88	0.452	91.6	4.56	13.59	0.25	1
00059727	1	1	150	40	54	26	0	0	4	38.35	2.33557	0.623	90.33	5.57	14.58	0.257	1
00023639	1	1	156	66	71	40	0	0	4	48.61	2.92234	0.306	79.57	14.94	13.32	0.259	1
00050193	1	1	148	57	59	33	0	0	4	38.79	14.73	0.883	88.54	3.67794	13.3	0.265	1
00049565	1	1	160	60	56	31	0	0	4	40.72	2.9583	0.273	79.04	12.19	12.25	0.276	1
00052118	1	1	155	62	68	44	0	1	10	50.3	2.75791	0.159	84.74	10.27	12.19	0.278	1
00027049	1	1	162	64	59	28	0	0	4	43.7	2.4017	0.753	97.1	14.66	8.94	0.293	1
00025722	1	1	159	67	56	34	0	0	2	32.11	14.75	0.336	80.67	4.21	6.39	0.295	1
00038621	1	1	150	48	62	25	1	0	2	67.41	3.09969	0.159	83.18	12.23	12.63	0.297	1
00034475	1	1	162	68	62	27	0	1	2	80.8	2.62858	0.805	89.33	12.8	14.23	0.299	1
00019998	1	1	156	48	61	29	0	0	4	33.35	15.08	0.71	68.06	3.43	12.28	0.305	1
00019696	1	1	160	68	65	31	0	1	6	48.3	2.76447	0.429	80.26	16.47	12.85	0.312	1
00061739	1	1	160	67	29	10	0	0	4	119	2.12492	1.11	95.59	4.92	8.4	0.314	1
00058556	1	1	162	75	28	7	1	0	4	108.7	2.54426	0.518	83.19	5.21	7.68	0.319	1
00054047	1	0	163	69	53	28	0	0	6	28.8	14.85	1.1	64.44	6.34	10.58	0.32	1
00027474	1	1	160	71	56	30	0	0	4	28.35	2.28676	0.64	60.96	14.4	17.61	0.321	1
00033854	1	0	170	68	54	26	1	0	5	93	12.36	0.4	68.14	14.9	5.67	0.322	1
00033514	1	0	165	65	56	31	0	0	8	32.11	12.08	1.2	91.02	8.82	2.69	0.327	1
00042265	1	1	163	55	32	11	0	0	6	60.42	2.852	0.283	66.13	6.68	4.01	0.329	1
00018207	1	1	155	66	56	29	1	1	6	78.35	2.93433	0.159	60.91	15.92	13.43	0.33	1
00059825	1	0	151	52	76	50	0	0	5	43.8	14.72	0.4	99.6	5.57	5.78	0.334	1
00034869	1	0	165	65	46	21	0	0	3	39.04	15.05	0.4	78.46	6.81	5.08	0.343	1
00034869	1	0	165	65	46	21	0	0	3	39.04	2.91	0.4	85.46	3.53	5.08	0.343	1
00047287	1	0	157	59	50	25	0	0	5	28.35	15.96	1	76.21	5.06	7.93255	0.344	1
00028326	1	0	162	52	49	25	0	1	5	84.95	14.7	0.7	63.51	5.08	11.5014	0.354	1
00027236	1	0	180	59.5	55	31	1	0	4	100.3	12.28	0.9	78.58	4.66	7.60648	0.355	1
00010043	1	0	175	55	56	32	1	1	7	45.4	15.77	0.6	91.01	7.35	9.08802	0.358	1
00010953	1	0	170	68	55	30	0	1	9	68.35	2.97325	1.2	79.88	9.33	6.56155	0.364	1
00037586	1	0	165	58	31	9	1	1	8	49	14.53	0.6	81.11	8.55	8.90141	0.368	1
00034656	1	0	170	67	50	25	0	0	6	38.79	15.08	1	102.2	4.67638	8.71421	0.372	1
00034656	1	0	170	67	50	25	0	0	6	30.57	15.74	1	92.2	6.55	8.71421	0.372	1
00026796	1	0	163	61	56	32	0	0	6	33.35	13.07	0.7	70.8	5.02897	11.034	0.377	1
00048421	1	0	173	81	60	35	0	0	5	40.72	10.35	0.5	99.98	5.43	14.0205	0.379	1
00059636	1	0	163	53	58	32	0	1	9	52.1	5.97	0.9	100.35	9.16	13.6216	0.381	1
00052816	1	0	165	56	27	9	0	0	7	43.7	11.55	0.8	86.83	7.94	14.5063	0.387	1
00027331	1	0	162	63	45	20	0	1	6	58.35	13.59	0.401	100.08	3.53	13.3635	0.39	1
00047156	1	0	174	58	27	7	1	0	4	58.35	13.36	0.229	102.71	15.41	6.82784	0.394	1
00018055	1	0	170	86.5	34	13	0	1	4	79	10.04	0.324	100.28	4.24	7.67553	0.398	1
00062064	1	0	177	75	55	30	0	0	5	33.5	8.72	0.743	82.59	4.76	6.20818	0.402	1
00050194	1	0	154	51	52	27	0	0	3	107	12.71	0.714	90.31	14.74	6.08841	0.407	1
00018041	1	0	168	69	51	27	0	1	3	48.61	13.47	0.82	88.09	3.87	4.92123	0.411	1
00020419	1	0	158	55	55	29	0	1	4	48.32	2.44063	0.34	76.59	12.01	5.70776	0.412	1
00031713	1	0	169	56	32	11	0	0	5	28.35	11.49	1.05	101.68	5.58	6.21306	0.415	1
00047156	1	0	174	58	27	6	0	1	3	56.71	2.53516	0.415	151.63	14.53	8.90404	0.417	1
00045003	1	0	170	81	47	26	0	0	4	34.35	10.22	0.641	152.36	4.8711	7.25615	0.42	1
00050200	1	0	157	49	45	23	0	0	4	35.14	15.85	0.536	89.9	4.33074	8.84898	0.424	1
00028717	1	0	167	67	54	27	1	1	5	60.42	15.74	0.798	161.67	5.21	8.35095	0.425	1
00028717	1	0	167	67	54	27	1	1	5	107	3.1598	0.798	109.6	5.21	8.35095	0.425	1
00011460	1	0	160	57	54	30	0	1	5	48.32	3.41	0.911	120.64	6.32	5.97144	0.428	1
00055977	1	0	162	66	50	22	0	1	3	48.3	9.46	0.363	82.91	3.14545	9.26286	0.43	1
00058051	1	0	154	54	58	32	0	0	4	48.19	17.6	0.952	100.18	4.21	7.32962	0.43	1
00043370	1	0	165	68	62	31	1	0	4	99.29	14.15	0.305	105.91	6.55	7.81885	0.432	1
00018143	1	0	163	63	47	23	0	0	3	41.24	14.35	0.623	74.33	3.02114	6.14298	0.433	1
00018143	1	0	163	63	47	23	1	1	3	43.08	2.92234	0.623	103.57	3.02114	6.14298	0.433	1
00010542	1	0	173	64	43	21	0	0	5	67.41	6.17	0.452	96.68	5.29278	6.81644	0.434	1
00060096	1	0	160	40	51	30	0	0	4	31.35	12.26	0.883	128.8	4.27345	4.51594	0.435	1
00023120	1	0	157	55	59	31	0	0	4	31.35	14.35	0.306	105.42	4.10557	3.02233	0.436	1
1152	0	1	160	64	54											0.42	0
1153	0	1	160	64	54											0.42	0
1155	0	1	158	61	52											0.422	0
1156	0	1	158	61	52											0.422	0
1158	0	1	154	57	38											0.424	0
1159	0	1	154	57	38											0.424	0
1160	0	1	164	57	35											0.424	0
1161	0	1	164	57	35											0.424	0
1164	0	1	164	52	44											0.427	0
1165	0	1	164	52	44											0.427	0
1170	0	1	150	64	51											0.434	0
1171	0	1	150	64	51											0.434	0
1172	0	1	165	74	50											0.438	0
1173	0	1	165	74	50											0.438	0
1174	0	1	154	40	27											0.439	0
1175	0	1	154	40	27											0.439	0
1177	0	1	165	53	38											0.441	0
1178	0	1	165	53	38											0.441	0
1180	0	1	162	67	46											0.443	0
1181	0	1	162	67	46											0.443	0
1182	0	1	162	54	48											0.446	0
1183	0	1	162	54	48											0.446	0
1185	0	1	156	43	47											0.449	0
1186	0	1	156	43	47											0.449	0
1187	0	1	162	56	53											0.449	0
1188	0	1	162	56	53											0.449	0
1190	0	1	163	62	50											0.455	0
1191	0	1	163	62	50											0.455	0
1196	0	1	158	58	48											0.46	0
1197	0	1	158	58	48											0.46	0
1198	0	1	155	51	32											0.463	0
1202	0	1	167	60	48											0.467	0
1204	0	1	160	65	35											0.468	0
1208	0	1	157	63	53											0.471	0
1213	0	1	155	54	46											0.475	0
1214	0	1	155	55	38											0.476	0
1221	0	1	158	49	37											0.489	0
1222	0	1	155	56	52											0.489	0
1223	0	1	163	62	35											0.491	0
1226	0	1	155	49	31											0.498	0
1230	0	1	160	57	48											0.502	0
1232	0	1	154	46	38											0.506	0
1237	0	1	153	45	25											0.517	0
1240	0	1	167	70	43											0.52	0
1241	0	1	155	61	48											0.52	0
1246	0	0	156	58	66											0.528	0
1247	0	0	156	58	66											0.528	0
1248	0	0	172	85	47											0.529	0
1249	0	0	172	85	47											0.529	0
1250	0	1	157	60	47											0.53	0
1251	0	0	162	66	55											0.533	0
1252	0	0	162	66	55											0.533	0
1253	0	0	164	72	46											0.534	0
1254	0	0	164	72	46											0.534	0
1255	0	1	165	70	59											0.534	0
1256	0	1	165	65	54											0.537	0
1257	0	0	169	75	41											0.541	0
1258	0	0	169	75	41											0.541	0
1259	0	0	169	75	40											0.541	0
1260	0	0	169	75	40											0.541	0
1261	0	1	150	42	34											0.542	0
1262	0	1	155	53	50											0.543	0
1263	0	0	180	97	34											0.55	0
1264	0	0	180	97	34											0.55	0
1265	0	1	154	55	47											0.563	0
1266	0	0	175	73	29											0.567	0
1267	0	0	175	73	29											0.567	0
1268	0	0	171	81	53											0.572	0
1269	0	0	175	76	41											0.572	0
1270	0	0	167	61	35											0.572	0
1271	0	1	158	53	44											0.574	0
1272	0	0	174	80	40											0.588	0
1273	0	0	167	76	63											0.588	0
1274	0	0	162	75	42											0.59	0
1275	0	0	165	70	47											0.598	0
1276	0	0	175	62	44											0.634	0
1277	0	0	170	70	28											0.67	0
1278	0	0	173	70	49											0.705	0
1281	0	0	170	75	55											0.667	0
1282	0	0	172	85	51											0.522	0
1283	0	0	172	85	51											0.522	0
1284	0	0	175	64	62											0.549	0
1285	0	0	175	64	62											0.549	0
1288	0	0	179	85	62											0.654	0
1289	0	0	183	85	59											0.642	0
1291	0	0	174	55	51											0.605	0
1292	0	0	170	81	63											0.537	0
1293	0	0	170	81	63											0.537	0
1295	0	0	179	100	41											0.593	0
1297	0	0	175	83	47											0.56	0
1298	0	0	175	83	47											0.56	0
1299	0	0	181	83	38											0.584	0
1300	0	0	170	60	44											0.632	0
1303	0	0	182	95	45											0.547	0
1304	0	0	182	95	45											0.547	0
1310	0	0	180	67	55											0.581	0
1312	0	0	180	91	54											0.422	0
1313	0	0	180	91	54											0.422	0
1315	0	1	160	50	51											0.517	0
1316	0	1	160	59	61											0.462	0
1317	0	1	160	59	61											0.462	0
1318	0	1	160	60	63											0.464	0
1320	0	1	172	48	53											0.42	0
1321	0	1	172	48	53											0.42	0
1322	0	1	162	70	49											0.463	0
1323	0	1	164	65	48											0.44	0
1324	0	1	164	65	48											0.44	0
1325	0	1	164	45	45											0.59	0
1330	0	1	165	50	47											0.456	0
1331	0	1	165	50	47											0.456	0
1332	0	1	160	75	62											0.428	0
1333	0	1	160	75	62											0.428	0
1335	0	1	165	55	54											0.485	0
1337	0	1	170	55	43											0.445	0
1338	0	1	170	55	43											0.445	0
1342	0	1	163	48	45											0.467	0
1343	0	1	162	57	49											0.418	0
1344	0	1	162	57	49											0.418	0
1345	0	1	163	52	46											0.44	0
1346	0	1	163	52	46											0.44	0
1348	0	1	160	40	47											0.48	0
1349	0	1	160	53	48											0.446	0
1350	0	1	160	53	48											0.446	0
1352	0	1	170	64	51											0.59	0
1355	0	1	159	53	36											0.705	0
1358	0	0	165	68	41											0.667	0
1359	0	1	162.5	52.9	39											0.522	0
1360	0	1	162.5	52.9	39											0.522	0
1361	0	0	171	53	40											0.549	0
1362	0	0	171	53	40											0.549	0
1365	0	1	158	66	30											0.654	0
1366	0	1	155	56.5	39											0.642	0
1368	0	1	163	51	41											0.605	0
1369	0	1	162	70	38											0.537	0
1370	0	1	162	70	38											0.537	0
1372	0	1	165	66	32											0.593	0
1374	0	0	175	76	39											0.56	0
1375	0	0	175	76	39											0.56	0
1376	0	0	172	72	40											0.584	0
1377	0	0	165	63	40											0.632	0
1380	0	1	156	42.9	30											0.547	0
1381	0	1	156	42.9	30											0.547	0
1387	0	1	162	57	37											0.581	0
1389	0	1	163	60	44											0.422	0
1390	0	1	163	60	44											0.422	0
1392	0	1	158	60	39											0.517	0
1393	0	1	160	50	35											0.462	0
1394	0	1	157	54	36											0.464	0
1396	0	0	178	87	42											0.42	0
1397	0	0	178	87	42											0.42	0
1398	0	1	159	49.5	37											0.463	0
1399	0	0	175	70	42											0.44	0
1400	0	0	175	70	42											0.44	0
1401	0	1	161.5	53	34											0.59	0
1121	0	1	165	70	38											0.333	0
1122	0	1	152	51	50											0.343	0
1123	0	1	156	57	56											0.345	0
1124	0	1	162	57	51											0.347	0
1126	0	1	158	50	32											0.351	0
1127	0	1	150	49	58											0.356	0
1128	0	1	160	55	60											0.363	0
1129	0	1	152	51	52											0.364	0
1130	0	1	159	53	32											0.364	0
1131	0	1	157	66	52											0.365	0
1132	0	1	163	50	27											0.375	0
1133	0	1	155	51	37											0.377	0
1135	0	1	157	56	31											0.378	0
1137	0	1	169	69	50											0.383	0
1139	0	1	151	53	67											0.386	0
1141	0	1	151	48	63											0.397	0
1142	0	1	154	62	24											0.397	0
1144	0	1	156	63	56											0.399	0
1147	0	1	162	60	33											0.406	0
1148	0	1	157	54	21											0.406	0
1150	0	1	143	56	57											0.413	0
1151	0	1	155	55	56											0.414	0
1176	0	0	172	60	56											0.44	0
1179	0	0	174	61	27											0.442	0
1184	0	0	173	80	29											0.447	0
1189	0	0	174	77	42											0.453	0
1192	0	0	170	76	45											0.456	0
1193	0	0	174	86	45											0.456	0
1194	0	0	170	88	49											0.457	0
1195	0	0	174	58	32											0.46	0
1199	0	0	165	81	44											0.464	0
1200	0	0	180	90	26											0.464	0
1201	0	0	165	60	58											0.464	0
1203	0	0	173	68	33											0.468	0
1205	0	0	170	53	67											0.469	0
1206	0	0	180	84	43											0.47	0
1207	0	0	180	84	43											0.47	0
1209	0	0	177	83	54											0.472	0
1210	0	0	173	80	49											0.473	0
1211	0	0	165	60	52											0.474	0
1212	0	0	165	63	49											0.474	0
1215	0	0	162	57	60											0.477	0
1216	0	0	169	59	32											0.48	0
1217	0	0	178	80	36											0.482	0
1218	0	0	160	51	68											0.485	0
1219	0	0	167	75	57											0.487	0
1220	0	0	178	73	56											0.487	0
1224	0	0	175	75	37											0.495	0
1225	0	0	168	66	47											0.497	0
1227	0	0	170	80	33											0.499	0
1228	0	0	180	83	59											0.499	0
1229	0	0	165	82	51											0.499	0
1231	0	0	165	56	64											0.505	0
1233	0	0	184	122	35											0.509	0
1234	0	0	165	62	61											0.51	0
1235	0	0	160	61	75											0.516	0
1236	0	0	180	85	45											0.517	0
1238	0	0	162	54	71											0.52	0
1239	0	0	162	54	71											0.52	0
1242	0	0	173	58	51											0.524	0
1243	0	0	173	58	51											0.524	0
1244	0	0	166	76	49											0.527	0
1245	0	0	166	76	49											0.527	0
1279	0	0	178	72	62											0.469	0
1280	0	0	174	68	49											0.461	0
1286	0	0	172	72	54											0.506	0
1294	0	0	170	75	61											0.484	0
1296	0	0	170	88	49											0.487	0
1301	0	0	178	80	44											0.453	0
1302	0	0	170	60	44											0.46	0
1305	0	0	171	70	45											0.504	0
1306	0	0	176	96	51											0.449	0
1307	0	0	178	69	49											0.471	0
1308	0	0	172	75	50											0.44	0
1309	0	0	176	97	55											0.463	0
1311	0	0	171	82	56											0.493	0
1314	0	1	162	75	53											0.397	0
1319	0	1	160	49	60											0.392	0
1326	0	1	158	55	60											0.371	0
1328	0	1	168	50	45											0.384	0
1329	0	1	165	74	59											0.357	0
1334	0	1	160	70	47											0.351	0
1336	0	1	160	60	61											0.38	0
1339	0	1	165	45	44											0.379	0
1340	0	1	158	47	44											0.404	0
1341	0	1	160	56	45											0.345	0
1347	0	1	170	57	46											0.362	0
1351	0	1	162	67	58											0.329	0
1353	0	1	154	60	40											0.519	0
1354	0	1	154	60	40											0.519	0
1356	0	0	173	86	30											0.469	0
1357	0	1	159	48	40											0.461	0
1363	0	0	172	90	31											0.506	0
1371	0	1	161	50	41											0.484	0
1373	0	1	170	63	32											0.487	0
1378	0	1	157	55	30											0.453	0
1379	0	0	167	63	38											0.46	0
1382	0	0	174	85	43											0.504	0
1383	0	0	170	77	40											0.449	0
1384	0	1	160	56.5	30											0.471	0
1385	0	1	158	70	35											0.44	0
1386	0	0	169	75	41											0.463	0
1388	0	1	155	47	28											0.493	0
1391	0	0	177	76	34											0.397	0
1395	0	1	163	69	42											0.392	0
1114	0	1	145	46	38											0.294	1
1115	0	1	156	59	56											0.296	1
1116	0	1	158	58	56											0.302	1
1117	0	1	155	56	51											0.314	1
1118	0	1	142	48	61											0.317	1
1119	0	1	156	63	63											0.317	1
1120	0	1	161	51	24											0.319	1
1125	0	0	162	46	65											0.35	1
1134	0	0	167	61	76											0.378	1
1136	0	0	170	65	30											0.38	1
1138	0	0	174	86	45											0.384	1
1140	0	0	165	57	40											0.391	1
1143	0	0	175	75	37											0.399	1
1145	0	0	167	55	60											0.403	1
1146	0	0	176	66	61											0.406	1
1149	0	0	176	71	62											0.41	1
1154	0	0	170	70	57											0.422	1
1157	0	0	165	68	51											0.423	1
1162	0	0	171	69	21											0.425	1
1163	0	0	169	62	30											0.427	1
1166	0	0	164	63	35											0.429	1
1167	0	0	185	100	22											0.433	1
1168	0	0	170	55	65											0.433	1
1169	0	0	176	61	23											0.433	1
1287	0	0	180	65	58											0.419	1
1290	0	0	168	60	56											0.388	1
1327	0	1	165	52	42											0.319	1
1364	0	1	158	41.5	38											0.419	1
1367	0	1	158	55	39											0.388	1
